# Supplementary material for: Desert Ants Learn to Avoid Pitfall Traps While Foraging
Source: Biology (Basel). 2022 Jun 10;11(6):897. doi: 10.3390/biology11060897 (PMC9219994; doi:10.3390/biology11060897)
Supplement: Supplementary file 1 [file biology-11-00897-s001.zip]

Archive with 1 entries (1 files):
- biology-1762832-supplementary.xlsx
