# Supplementary material for: Desert Ants Learn to Avoid Pitfall Traps While Foraging
Source: Biology (Basel). 2022 Jun 10;11(6):897. doi: 10.3390/biology11060897 (PMC9219994; doi:10.3390/biology11060897)
Supplement: Supplementary file 1 [file biology-11-00897-s001.zip › biology-1762832-supplementary.xlsx]

## Sheet: Cover
Supplementary Material for the manuscript entitled:
Desert ants learn to avoid pitfall traps while foraging
By:
Adi Bar, Chen Marom, Nikol Zorin, Tomer Gilad, Aziz Subach, Susanne Foitzik & Inon Scharf

## Sheet: Dataset
Experiment 1													Experiment 2
Colony	Treatment	Run #	Food-discovery time (sec)	Worker arrivals (#)	Workers falling (#)	Falling positions			Track length (cm)	Movement speed (cm/sec)			Colony	Treatment (Deteriorating conditions, Improving conditions)	Run #	Food-discovery time (sec)	Worker arrivals (#)	Workers falling (#)	Falling positions			Track length (cm)	Movement speed (cm/sec)
						Pos 1	Pos 2	Pos3											Pos 1	Pos 2	Pos3
1	0	1	240	2									9	Det	1	320	2
1	0	3	60	5					103.382	4.6992			9	Det	3	156	1	4	3	1	0
1	3	1	1025	1	4	2	1	1					9	Imp	1	3000	0	7	3	2	2
1	3	3	2010	3	1	1	0	0	94.4998	1.71818			9	Imp	3	2145	2					97.8981	1.71751
1	6	1	1367	1	6	5	1	0					10	Det	1	624	5
1	6	3	2405	1	3	3	0	0	100.327	1.64471			10	Det	3	105	3	6	4	1	1
2	0	1	190	4									10	Imp	1	3000	0	6	6	0	0
2	0	3	30	9					55.3615	2.76807			10	Imp	3	102	1					121.829	3.29266
2	3	1	3000	0	8	5	3	0					11	Det	1	973	1
2	3	3	3000	0	4	4	0	0					11	Det	3	3000	0	2	1	1	0
2	6	1	911	3	6	3	1	2					11	Imp	1	3000	0	3	3	0	0
2	6	3	90	3	1	1	0	0	157.077	3.20565			11	Imp	3	2868	1
3	0	1	2048	2									12	Det	1	550	6
3	0	3	67	2					60.1794	5.01495			12	Det	3	120	2	5	3	1	1
3	3	1	811	1	1	1	0	0					12	Imp	1	3000	0	4	4	0	0
3	3	3	1654	1	1	1	0	0	209.79	0.283883			12	Imp	3	605	3					73.2805	4.58003
3	6	1	3000	0	9	7	1	1					13	Det	1	1776	1
3	6	3	3000	0	2	2	0	0					13	Det	3	3000	0	0	0	0	0
4	0	1	808	2									13	Imp	1	3000	0	0	0	0	0
4	0	3	329	3					60.8769	4.05846			13	Imp	3	3000	0
4	3	1	3000	0	6	5	1	0					14	Det	1	295	1
4	3	3	3000	0	5	2	2	1					14	Det	3	3000	0	0	0	0	0
4	6	1	3000	0	2	1	1	0					14	Imp	1	3000	0	1	1	0	0
4	6	3	3000	0	1	1	0	0					14	Imp	3	1695	1					146.698	2.25689
5	0	1	509	2									15	Det	1	2271	1
5	0	3	86	3					70.6995	3.36664			15	Det	3	3000	0	2	2	0	0
5	3	1	3000	0	1	1	0	0					15	Imp	1	1840	1	11	11	0	0
5	3	3	2965	1	0	0	0	0	161.016	2.43964			15	Imp	3	114	7					191.677	2.45739
5	6	1	3000	0	2	2	0	0					16	Det	1	251	3
5	6	3	3000	0	2	1	0	1					16	Det	3	3000	0	12	8	1	3
6	0	1	1755	1									16	Imp	1	3000	0	9	9	0	0
6	0	3	3000	0									16	Imp	3	64	4					114.201	3.17225
6	3	1	3000	0	4	2	2	0
6	3	3	830	1	1	0	1	0	101.854	0.578716
6	6	1	2340	1	1	0	0	1
6	6	3	2707	1	1	1	0	0	70.1774	2.50633
7	0	1	497	4
7	0	3	29	5					84.7161	3.13763
7	3	1	2427	3	2	1	1	0
7	3	3	63	2	0	0	0	0	73.0554	3.84502
7	6	1	3000	0	2	1	0	1
7	6	3	567	1	1	1	0	0	121.492	0.710477
8	0	1	2183	1
8	0	3	150	3					105.669	1.92125
8	3	1	3000	0	1	1	0	0
8	3	3	1419	1	5	2	2	1	102.061	1.59471
8	6	1	3000	0	1	1	0	0
8	6	3	1698	1	4	2	1	1	108.015	2.40034
